# Supplementary material for: Systematic review on the application of 3D-bioprinting technology in orthoregeneration: current achievements and open challenges
Source: J Exp Orthop. 2022 Sep 19;9:95. doi: 10.1186/s40634-022-00518-3 (PMC9485345; doi:10.1186/s40634-022-00518-3)
Supplement: Supplementary file 1 — Additional file 1: [file 40634_2022_518_MOESM1_ESM.xlsx]

## Sheet: Sheet1
Section	First author	Journal	Year	Title	Materials	Cells	Material Characterization	In vitro tests	In vivo assay	Ref #	URL
Bone	Ahlfeld	Biofabrication	2017	Development of a clay based bioink for 3D cell printing for skeletal application	Laponite-alginate-methylcellulose	Human hTERT-MSCs	Rheology, swelling, SEM, mechanical	Viability, biochemistry		[3]	https://pubmed.ncbi.nlm.nih.gov/28691691/
Bone	Amler	International Journal of Molecular Science	2021	Comparison of the Translational Potential of Human Mesenchymal Progenitor Cells from Different Bone Entities for Autologous 3D Bioprinted Bone Grafts	GelMA	Human myogenic precursor cells		Viability, metabolic activity, mineralization, qPCR		[7]	https://pubmed.ncbi.nlm.nih.gov/33466904/
Bone	Antich	Acta Biomaterialia	2020	Bio-inspired hydrogel composed of hyaluronic acid and alginate as a potential bioink for 3D bioprinting of articular cartilage engineering constructs	Hyaluronic acid-alginate, PLA	Human articular chondrocytes	Rheology, degradation, mechanical	Mechanical, viability, proliferation, karyotyping, biochemical, qPCR		[11]	https://pubmed.ncbi.nlm.nih.gov/32027992/
Bone	Armstrong	Advanced Healthcare Materials	2016	3D Bioprinting Using a Templated Porous Bioink	Alginate pluronic hybrid	Human BMSCs	Rheology, spectroscopy, mechanical, SEM, calcium depletion test	Viability, histology		[12]	https://pubmed.ncbi.nlm.nih.gov/27125336/
Bone	Bendtsen	Journal of Biomedical Materials Research Part A	2017	Development of a novel alginate-polyvinyl alcohol-hydroxyapatite hydrogel for 3D bioprinting bone tissue engineered scaffolds	Alginate-phosphate, hydroxyapatite-PVA/Ca sulphate	Mouse calvaria 3T3-E1 (MC3T3)	Rheology, degradation, mechanical	Viability		[19]	https://pubmed.ncbi.nlm.nih.gov/28187519/
Bone	Bertassoni	Lab on a Chip	2014	Hydrogel Bioprinted Microchannel Networks for Vascularization of Tissue Engineering Constructs	GelMA, SPELA PEGDMA and PEGDA and agarose template	Mouse calvarial pre-osteoblasts cells (MC3T3) (ATCC)	Mechanical , swelling	Viability, mineralization, immunohistochemistry, microscopy		[20]	https://pubmed.ncbi.nlm.nih.gov/24860845/
Bone	Breathwaite	Molecules	2020	3D Bioprinted Osteogenic Tissue Models for In Vitro Drug Screening	scaffold free	Human BM-MSC		Mineralization, qPCR, histology		[24]	https://pubmed.ncbi.nlm.nih.gov/32751124/
Bone	Byambaa	Advanced Healthcare Materials	2017	Bioprinted Osteogenic and Vasculogenic Patterns for Engineering 3D Bone Tissue	GelMA, silicate nanoplatelets	Human MSCs, HUVECs	Mechanical, degradation	Viability, proliferation, vasculogenic potential, qPCR, Alizarin red, immunohistochemistry		[27]	https://pubmed.ncbi.nlm.nih.gov/28524375/
Bone	Carlier	Biofabrication	2016	Computational model-informed design and bioprinting of cell-patterned constructs for bone tissue engineering	Agarose	Mouse fibroblasts		Viability, microscopy		[29]	https://pubmed.ncbi.nlm.nih.gov/27187017/
Bone	Cunniffe	Tissue Engineering Part A	2017	Three-Dimensional Bioprinting of Polycaprolactone Reinforced Gene Activated Bioinks for Bone Tissue Engineering	RGD-γ-irradiated alginate and nano-hydroxyapatite (nHA) complexed to plasmid DNA (pDNA).	Human MSCs		Viability, biochemistry, mineralization	Subcutaneous in nude mice	[43]	https://pubmed.ncbi.nlm.nih.gov/28806146/
Bone	Dubey	ACS Applied Materials & Interfaces	2020	Extracellular Matrix/Amorphous Magnesium Phosphate Bioink for 3D Bioprinting of Craniomaxillofacial Bone Tissue	Extracellular matrix/amorphous magnesium phosphates hydrogel	Human dental pulp stem cells (hDPSCs)	SEM, rheology, spectroscopy (FTIR)	Viability, microscopy, mineralization, qPCR	Calvarial defects in rats	[55]	https://pubs.acs.org/doi/10.1021/acsami.0c05311
Bone	Emmermacher	Biofabrication	2020	Engineering considerations on extrusion-based bioprinting: interactions of material behavior, mechanical forces and cells in the printing needle	Alginate, methylcellulose and agarose (AMA)	Human hTERT-MSCs and plant cell culture of basil	Rheology	Viability		[57]	https://pubmed.ncbi.nlm.nih.gov/32050179/
Bone	Filardo	Bone & Joint Research	2019	Patient-specific meniscus prototype based on 3D bioprinting of human cell-laden scaffold	Collagen-based hydrogel (Advanced Biomatrix, San Diego CA)	Human MSCs		Viability		[61]	https://pubmed.ncbi.nlm.nih.gov/30915216/
Bone	Guduric	Materials (Basel)	2021	Tailorable Zinc-Substituted Mesoporous Bioactive Glass/Alginate-Methylcellulose Composite Bioinks	AlgMC-MBG (alginate-methylcellulose blend with mesoporous bioactive glasses)	Human hTERT-MSCs	TEM, Rheology, mass flow	DNA Quantification, ion release experiment		[73]	https://www.ncbi.nlm.nih.gov/pmc/articles/PMC7961332/
Bone	Gurkan	Molecular Pharmaceutics	2014	Engineering Anisotropic Biomimetic Fibrocartilage Microenvironment by Bioprinting Mesenchymal Stem Cells in Nanoliter Gel Droplets	methacrylated gelatin	Human MSCs		qPCR		[74]	https://pubmed.ncbi.nlm.nih.gov/24495169/
Bone	Hernández-Tapia	Materials (Basel)	2020	Effects of Cryopreservation on Cell Metabolic Activity and Function of Biofabricated Structures Laden with Osteoblasts	Alginate-gelatin	Human osteoblastic cell lines	SEM	Viability, metabolic activity, mineralization, microscopy		[79]	https://pubmed.ncbi.nlm.nih.gov/32331435/
Bone	Kim	Bioengineering & Translational Medicine	2021	Non-invasive in vivo monitoring of transplanted stem cells in 3D-bioprinted constructs using near-infrared fluorescent imaging	GelMA	MSCs		Viability, microscopy	Calvarial defects in rats	[96]	https://www.ncbi.nlm.nih.gov/pmc/articles/PMC8126817/
Bone	Lee	Tissue Engineering and Regenerative Medicine	2018	Development and Evaluation of Hyaluronic Acid-Based Hybrid Bio-Ink for Tissue Regeneration	Hyaluronic acid derivatives (acrylated HA and tyramine-conjugated HA)	Mouse fibroblast cells (L929) and Human MSCs	Rheology	Viability, qPCR		[106]	https://pubmed.ncbi.nlm.nih.gov/30603594/
Bone	Levato	Acta Biomaterialia	2017	The bio in the ink: cartilage regeneration with bioprintable hydrogels and articular cartilage-derived progenitor cells	GelMA, I2959	Equine ACPCs, articular chondrocytes, MSCs		Viability, morphology, biochemistry, qPCR, mechanical		[110]	https://pubmed.ncbi.nlm.nih.gov/28782725/
Bone	Liu	Burns Trauma	2020	Stiffness-mediated mesenchymal stem cell fate decision in 3D-bioprinted hydrogels	Alginate-gelatin composite hydrogels	Mouse MSCs	Rheology, SEM, porosity	Viability, adhesion, qPCR, histology		[114]	https://pubmed.ncbi.nlm.nih.gov/32733974/
Bone	Maturavongsadit	ACS Applied Bio Materials	2021	Cell-Laden Nanocellulose/Chitosan-Based Bioinks for 3D Bioprinting and Enhanced Osteogenic Cell Differentiation	Nanocellulose/ chitosan	Mouse pre-osteoblast cell line (MC3T3-E1 cells)	Rheology, SEM, swelling, mechanical	Viability, qPCR, biochemistry, mineralization, histology		[123]	https://pubmed.ncbi.nlm.nih.gov/35014355/
Bone	Montheil	ACS Omega	2020	Inorganic Sol–Gel Polymerization for Hydrogel Bioprinting	Silylated hybrid hydroxypropyl methyl cellulose hydrogel	Human MSCs	Thermogravimetric analysis, rheology, swelling, SEM, NMR	Viability		[129]	https://pubs.acs.org/doi/10.1021/acsomega.9b03100
Bone	Moore	Polymers (Basel)	2021	A 3D Bioprinted Material That Recapitulates the Perivascular Bone Marrow Structure for Sustained Hematopoietic and Cancer Models	AlgMC (methylcellulose (MC) and alginate.)	Human MSCs & endothelial cells	Rheology, SEM	Viability, flow cytometry, biochemistry, histology, hypoxia Assessment		[130]	https://pubmed.ncbi.nlm.nih.gov/33546275/
Bone	Murphy	International Journal of Bioprinting	2017	3D bioprinting of stem cells and polymer/bioactive glass composite scaffolds for bone tissue engineering	PCL/borate glass composite	Human adipose derived stromal cells	SEM, degradation, spectroscopy (EDX)	Viability		[134]	https://pubmed.ncbi.nlm.nih.gov/33094180/
Bone	Park	Biofabrication	2020	The effect of BMP-mimetic peptide tethering bioinks on the differentiation of dental pulp stem cells (DPSCs) in 3D bioprinted dental constructs	GelMA	Human dental pulp stem cells (hDPSCs)	Rheology, mechanical	Viability, proliferation, histology, qPCR		[147]	https://pubmed.ncbi.nlm.nih.gov/32428889/
Bone	Rukavina and Koch	Biotechnology and Engineering	2020	In vivo evaluation of bioprinted prevascularized bone tissue	Fibrinogen and Osteo-hydrogel (Fibrin/Gelatin/Hyaluronic/ Glycerol)	Human adipose derived stromal cells and HUVECs		Immunohistochemistry, Histology	Subcutaneous in nude mice	[163]	https://pubmed.ncbi.nlm.nih.gov/32749669/
Bone	Schwab	Materials Today Bio	2020	Tissue mimetic hyaluronan bioink containing collagen fibers with controlled orientation modulating cell migration and alignment	Tyramine derivative of hyaluronan (THA) and Col 1	Human MSCs	Rheology, spectrometry	Viability, cell migration, histology, qPCR, immunohistochemistry, biochemistry		[167]	https://www.sciencedirect.com/science/article/pii/S2590006420300181
Bone	Sun	Bioactive Materials	2020	Three-dimensional bioprinting of multicell-laden scaffolds containing bone morphogenic protein-4 for promoting M2 macrophage polarization and accelerating bone defect repair in diabetes mellitus	GelMA/gelatin/PEG/ mesoporous silica nanoparticles composite	Rat BMSCs	Rheology, mechanical, TEM/SEM	Viability, collagenase test, qPCR, immunohistochemistry, histology	Calvarial defects of DM rats	[178]	https://www.sciencedirect.com/science/article/pii/S2452199X20302036
Bone	Wang	Bioactive Materials	2020	A 3D-bioprinted scaffold with doxycycline-controlled BMP2-expressing cells for inducing bone regeneration and inhibiting bacterial infection	GelMA/HAMA	Mouse MSCs	SEM/TEM, DOX release assay	Viability, proliferation, antibacterial test, histology, qPCR	Subcutaneous in nude mice	[191]	https://www.sciencedirect.com/science/article/pii/S2452199X20302759
Bone	Wang	PLoS One	2014	Effect of bioglass on growth and biomineralization of SaOS-2 cells in hydrogel after 3D cell bioprinting	Alginate-gelatin hydrogel	Human osteogenic sarcoma cells	SEM	Viability, mineralization, biochemistry		[192]	https://pubmed.ncbi.nlm.nih.gov/25383549/
Bone	Yang	Biofabrication	2020	Bioprinting of an osteocyte network for biomimetic mineralization	GelMA and HAMA, type I collagen	Mouse osteocyte cell line (IDG-SW3)	Rheology, SEM, mechanical	Viability, mineralization, immunocytochemistry, qPCR, Histology		[199]	https://pubmed.ncbi.nlm.nih.gov/32610301/
Bone	Zhai	Advanced Science	2017	3D-Bioprinted Osteoblast-Laden Nanocomposite Hydrogel Constructs with Induced Microenvironments Promote Cell Viability, Differentiation, and Osteogenesis both In Vitro and In Vivo	Polyethylene glycol diacrylate/hyaluronic acid	Rat osteoblasts	Spectroscopy, mechanical, ion leaching, SEM	Viability, proliferation, morphology, histology	Tibia bone defects in rats	[204]	https://pubmed.ncbi.nlm.nih.gov/29593958/
Bone	Zhang	Acta Biomaterialia	2021	3D bioprinting of graphene oxide-incorporated cell-laden bone mimicking scaffolds for promoting scaffold fidelity, osteogenic differentiation and mineralization	Alginate/gelatin with graphene oxide	Human MSCs	TEM, rheology, mechanical	Viability, histology, microCT		[205]	https://pubmed.ncbi.nlm.nih.gov/33326888/
Bone	Zhang	Acta Biomaterialia	2020	Optimization of mechanical stiffness and cell density of 3D bioprinted cell-laden scaffolds improves extracellular matrix mineralization and cellular organization for bone tissue engineering	Alginate/gelatin	Human MSCs	Rheology, mechanical	Viability, qPCR, histology, microCT		[206]	https://pubmed.ncbi.nlm.nih.gov/32673752/
Bone	Zheng	Advanced Healthcare Materials	2018	3D Bioprinting of Self-Standing Silk-Based Bioink	Silk/PEG Bioink	Human MSCs	Rheology, spectroscopy(FTIR)	Viability, DNA quantification	Subcutaneous in mice	[211]	https://pubmed.ncbi.nlm.nih.gov/29292585/
Cartilage	Antich	Acta Biomaterialia	2020	Bio-inspired hydrogel composed of hyaluronic acid and alginate as a potential bioink for 3D bioprinting of articular cartilage engineering constructs	Hyaluronic acid-alginate, PLA	Human articular chondrocytes	Rheology, degradation, mechanical	Mechanical, viability, proliferation, karyotyping, biochemical, qPCR		[11]	https://pubmed.ncbi.nlm.nih.gov/32027992/
Cartilage	Armstrong	Advanced Healthcare Materials	2016	3D Bioprinting Using a Templated Porous Bioink	Alginate pluronic hybrid	Human BMSCs	Rheology, spectroscopy, mechanical, SEM, calcium depletion test	Viability, histology		[12]	https://pubmed.ncbi.nlm.nih.gov/27125336/
Cartilage	Costantini	Biofabrication	2016	3D bioprinting of BM-MSCs-loaded ECM biomimetic hydrogels for in vitro neocartilage formation	GelMA, HAMA, chondroitin sulfate amino ethyl methacrylate, alginate, I2959	Human BMSCs	Rheology, micro-computed tomography, mechanical	Viability, immunocytochemistry, qPCR,		[38]	https://pubmed.ncbi.nlm.nih.gov/27431574/
Cartilage	Cui	Tissue Engineering Part A	2012	Direct Human Cartilage Repair Using Three-Dimensional Bioprinting Technology	PEGDMA, I2959	Human Articular Chondrocytes	Mechanical, swelling	Viability, qPCR, biochemistry, histology		[42]	https://pubmed.ncbi.nlm.nih.gov/22394017/
Cartilage	Cui	Biotechnology and Bioengineering	2012	Synergistic Action of Fibroblast Growth Factor-2 and Transforming Growth Factor-beta1 Enhances Bioprinted Human Neocartilage Formation	PEGDMA, I2959	Human articular chondrocytes	Mechanical, swelling	Viability, qPCR, biochemistry, histology		[41]	https://pubmed.ncbi.nlm.nih.gov/22508498/
Cartilage	Daly	Biofabrication	2016	A comparison of different bioinks for 3D bioprinting of fibrocartilage and hyaline cartilage	Agarose, alginate, GelMA, PEGMA, PCL	Pig BMSCs		Viability, mechanical		[44]	https://pubmed.ncbi.nlm.nih.gov/27716628/
Cartilage	Daly	Advanced Healthcare Materials	2016	3D Bioprinting of Developmentally Inspired Templates for Whole Bone Organ Engineering	RDG-y Alginate, GelMA, PEGMA, PCL	Pig BMSCs		Biochemistry, histology, live/dead, uCT, mechanical	Subcutaneous in nude mice	[45]	https://pubmed.ncbi.nlm.nih.gov/27281607/
Cartilage	De Moor	Frontiers in Bioengineering and Biotechnology	2020	Hybrid Bioprinting of Chondrogenically Induced Human Mesenchymal Stem Cell Spheroids	GelMA, I2959 or LAP	Human BMSC	Swelling, mechanical	Viability, immunohistochemistry		[48]	https://pubmed.ncbi.nlm.nih.gov/32523941/
Cartilage	Fan	Advanced Healthcare Materials	2020	Hybrid Printing Using Cellulose Nanocrystals Reinforced GelMA/HAMA Hydrogels for Improved Structural Integration	GelMA, HAMA, cellulose nanocrystals, LAP	ATDC5s	Rheology, mechanical, swelling, printability	Viability		[59]	https://onlinelibrary.wiley.com/doi/full/10.1002/adhm.202001410
Cartilage	Galarraga	Scientific Reports	2019	3D bioprinting via an in situ crosslinking technique towards engineering cartilage tissue	norbornene-modified hyaluronic acid, LAP	Bovine BMSC	Rheology	Viability, qPCR, mechanical, biochemical, histology		[66]	https://www.nature.com/articles/s41598-019-56117-3
Cartilage	Gao	Biotechnology and Bioengineering	2017	NR2F2 regulates chondrogenesis of human mesenchymal stem cells in bioprinted cartilage	PEGDA, acrylated peptides, I2959	Human BMSCs	Mechanical, swelling	qPCR, biochemistry, histology	Subcutaneous in nude mice	[67]	https://pubmed.ncbi.nlm.nih.gov/27345768/
Cartilage	Gatenholm	International Cartilage Regeneration & Joint Preservation Society	2020	Collagen 2A Type B Induction after 3D Bioprinting Chondrocytes In Situ into Osteoarthritic Chondral Tibial Lesion	Nanocellulose, alginate, calcium chloride crosslinking	Human articular chondrocytes		Histology, microscopy, qPCR		[69]	https://pubmed.ncbi.nlm.nih.gov/32070108/
Cartilage	Goldstein	Tissue Engineering Part C	2016	Feasibility of Bioprinting with a Modified Desktop 3D Printer	Type I collagen, alginate	Rat articular chondrocytes		Biochemistry, qPCR		[70]	https://pubmed.ncbi.nlm.nih.gov/27819188/
Cartilage	Graham	Scientific Reports	2017	High-Resolution Patterned Cellular Constructs by Droplet-Based 3D Printing	Agarose, collagen	HEK, ovine MSCs	Gelation, phase transfer	Viability, immunocytochemistry, histochemistry, qPCR		[71]	https://pubmed.ncbi.nlm.nih.gov/28765636/
Cartilage	Gu	Journal of Biomaterial Applications	2018	Reversible physical crosslinking strategy with optimal temperature for 3D bioprinting of human chondrocyte-laden gelatin methacryloyl bioink	GelMA, I2959	Human articular chondrocytes	Rheology, mechanical	Proliferation, viability		[72]	https://pubmed.ncbi.nlm.nih.gov/30360677/
Cartilage	Hauptstein	Advanced Healthcare Materials	2020	Hyaluronic Acid-Based Bioink Composition Enabling 3D Bioprinting and Improving Quality of Deposited Cartilaginous Extracellular Matrix	Thiol-modified hyaluronic acid, P(AGE-co-G), I2959, PCL	Human BMSC		Viability, histology, immunohistochemistry, biochemical, qPCR, mechanical, swelling, SEM		[76]	https://onlinelibrary.wiley.com/doi/full/10.1002/adhm.202000737
Cartilage	Henrionnet	Stem Cells International	2020	Combining Innovative Bioink and Low Cell Density for the Production of 3D-Bioprinted Cartilage Substitutes: A Pilot Study	Gelatin, alginate, fibrinogen	Human BMSC		Mitochondrial activity, qPCR, histology, biochemistry		[78]	https://pubmed.ncbi.nlm.nih.gov/32399041/
Cartilage	Huang	Biomedical Materials	2021	Modified Mannan for 3D Bioprinting: A potential novel bioink for tissue engineering	Yeast Mannan, methacrylate anhydride, I2959, LAP	Rabbit articular chondrocytes	Rheology, SEM, swelling, degradation, mechanical	Viability	Subcutaneous in nude mice	[80]	https://pubmed.ncbi.nlm.nih.gov/34348252/
Cartilage	Ilhan	International Journal of Biological Macromolecules	2020	Microwave assisted methacrylation of Kappa carrageenan: A bioink for cartilage tissue engineering	Kappa carrageenan-MA, I2959	ATDC5s	Rheology, biodegradation, swelling	Viability, proliferation, morphology, immunohistochemistry, qPCR, biochemistry		[82]	https://www.sciencedirect.com/science/article/pii/S0141813020343348
Cartilage	Irmark	Biomedical Materials	2020	Photo-activated platelet-rich plasma (PRP)-based patient-specific bio-ink for cartilage tissue engineering	GelMA, I2959, platelet rich plasma	ATDC5s	Rheology, biodegradation, platelet activation, growth factor release	Viability, proliferation, morphology, immunohistochemistry, qPCR, biochemistry		[84]	https://pubmed.ncbi.nlm.nih.gov/32985413/
Cartilage	Izadifar	Tissue Engineering Part C	2017	Analyzing Biological Performance of 3D-Printed, Cell-Impregnated Hybrid Constructs for Cartilage Tissue Engineering	PCL, alginate,	Chicken articular chondrocytes, ATDC5	Viscosity, biocompatibility	Viability, proliferation, differentiation		[85]	https://pubmed.ncbi.nlm.nih.gov/26592915/
Cartilage	Kessel	Advanced Science	2020	3D Bioprinting of Macroporous Materials Based on Entangled Hydrogel Microstrands	HAMA, GelMA, hyaluronic acid transglutaminase, LAP	C2C12 Myocytes, Bovine articular chondrocytes	Rheology, mechanical, swelling	Viability, histology, immunohistochemistry,		[93]	https://onlinelibrary.wiley.com/doi/full/10.1002/advs.202001419
Cartilage	Kim	Biomacromolecules	2019	Three-Dimensional Bioprinting of Cell-Laden Constructs Using Polysaccharide-Based Self-Healing Hydrogels	Oxidized hyaluronate, glycol chitosan, adipic acid dihydrazide	ATDC5s	Assessment of self-healing	Viability, qPCR		[97]	https://pubmed.ncbi.nlm.nih.gov/30912929/
Cartilage	Kosik-Koziol	Biofabrication	2017	PLA short sub-micron fiber reinforcement of 3D bioprinted alginate constructs for cartilage regeneration	PLA, alginate	Human articular chondrocytes	Rheology, SEM, mechanical, swelling	Viability		[100]	https://pubmed.ncbi.nlm.nih.gov/29134949/
Cartilage	Kosik-Koziol	Biofabrication	2019	3D bioprinted hydrogel model incorporating β-tricalcium phosphate for calcified cartilage tissue engineering	GelMA, alginate, 𝛃-tricalcium phosphate particles	Human BMSC	Rheology, SEM, swelling, mechanical	Immunocytochemistry, viability, qPCR		[101]	https://pubmed.ncbi.nlm.nih.gov/30943457/
Cartilage	Lam	Journal of Biomedical Materials Research Part B	2019	Photopolymerizable gelatin and hyaluronic acid for stereolithographic 3D bioprinting of tissue‐engineered cartilage	GelMA, HAMA, LAP	Pig articular chondrocytes		Histology, viability, qPCR		[104]	https://pubmed.ncbi.nlm.nih.gov/30860678/
Cartilage	Levato	Acta Biomaterialia	2017	The bio in the ink: cartilage regeneration with bioprintable hydrogels and articular cartilage-derived progenitor cells	GelMA, I2959	Equine ACPCs, articular chondrocytes, MSCs		Viability, morphology, biochemistry, qPCR, mechanical		[110]	https://pubmed.ncbi.nlm.nih.gov/28782725/
Cartilage	Lim	Biofabrication	2018	Bio-resin for high resolution lithography-based biofabrication of complex cell-laden constructs	Methacrylated poly(vinyl alcohol) (PVA-MA), GelMA, RU/SPS photoinitiator	Human MSCs	Viscosity, swelling, mechanical	Viability		[112]	https://pubmed.ncbi.nlm.nih.gov/29693552/
Cartilage	López-Marcial	ACS Biomaterials Science and Engineering	2018	Agarose-Based Hydrogels as Suitable Bioprinting Materials for Tissue Engineering	Agarose, alginate	Bovine articular chondrocytes	Rheology, mechanical	Viability, biochemistry		[117]	https://pubmed.ncbi.nlm.nih.gov/33450800/
Cartilage	Luo	Tissue Engineering Part C	2020	Low-Temperature Three-Dimensional Printing of Tissue Cartilage Engineered with Gelatin Methacrylamide	GelMA, LAP	Rat BMSC	Rheology, mechanical, SEM	Viability, morphology, proliferation, biochemistry, qPCR	SCID mice, intramuscular	[118]	https://pubmed.ncbi.nlm.nih.gov/32349648/
Cartilage	Müller	Biofabrication	2015	Nanostructured Pluronic hydrogels as bioinks for 3D bioprinting	Pluronic-diacrylate, pluronic F-127, HAMA, LAP	Bovine articular chondrocytes	Rheology, swelling, FITC release, mechanical, SEM	Viability		[133]	https://pubmed.ncbi.nlm.nih.gov/26260872/
Cartilage	Müller	Annals of Biomedical Engineering	2015	Alginate Sulfate–Nanocellulose Bioinks for Cartilage Bioprinting Applications	Alginate Sulfate, nanocellulose	Bovine articular chondrocytes	Rheology	Viability, morphology, immunohistochemistry, sheer stress of printing		[132]	https://pubmed.ncbi.nlm.nih.gov/27503606/
Cartilage	Nedunchezian	Materials Science and Engineering C	2021	Generating adipose stem cell-laden hyaluronic acid-based scaffolds using 3D bioprinting via the double crosslinked strategy for chondrogenesis	Hyaluronic acid-adipic acid dihydrazide-biotin (HA-ADH-biotin), biotin crosslinked with streptavidin, sodium-alginate, calcium	Human adipose stem cells (hADSCs)	Rheology, degradation	Viability, qPCR, histology		[136]	https://pubmed.ncbi.nlm.nih.gov/33947564/
Cartilage	Nguyen	Scientific Reports	2017	Cartilage Tissue Engineering by the 3D Bioprinting of iPS Cells in a Nanocellulose/Alginate Bioink	Nanofibrillated cellulose (NFC), hyaluronic acid	Human iPSC and irradiated chondrocytes		Histology, immunohistochemistry, microscopy, qPCR		[138]	https://www.nature.com/articles/s41598-017-00690-y
Cartilage	Ni	Bioconjugate Chemistry	2020	3D Bioprinting of Bone Marrow Mesenchymal Stem Cell-Laden Silk Fibroin Double Network Scaffolds for Cartilage Tissue Repair	Silk Fibroin/Hydroxypropyl methyl cellulose-methacrylated	Human BMSC	Mechanical, raman spectroscopy	Viability, qPCR		[139]	https://pubmed.ncbi.nlm.nih.gov/32644779/
Cartilage	O'Connell	Biofabrication	2019	Evaluation of sterilisation methods for bio-ink components: gelatin, gelatin methacryloyl, hyaluronic acid and hyaluronic acid methacryloyl	GelMA, HAMA, LAP	Human adipose stem cells (hADSCs)	Rheology, gel permeation chromatography, mechanical testing, enzymatic crosslinking	Viability, biochemistry, qPCR, microscopy		[142]	https://pubmed.ncbi.nlm.nih.gov/30818298/
Cartilage	Olubamiji	Tissue Engineering Part C	2017	Traditional Invasive and Synchrotron-Based Noninvasive Assessments of Three-Dimensional-Printed Hybrid Cartilage Constructs In Situ	PCL, alginate	ATDC5s		All tests done after in vivo	Subcutaneous in nude mice	[143]	https://pubmed.ncbi.nlm.nih.gov/28106517/
Cartilage	Rathan	Advanced Healthcare Materials	2019	Fiber Reinforced Cartilage ECM Functionalized Bioinks for Functional Cartilage Tissue Engineering	Alginate, PCL	Human or pig MSCs	Rheology	Viability, biochemistry, histology, qPCR		[155]	https://onlinelibrary.wiley.com/doi/full/10.1002/adhm.201801501
Cartilage	Roh	Biomedicines	2021	3D Printing of Polysaccharide-Based Self-Healing Hydrogel Reinforced with Alginate for Secondary Cross-Linking	Oxidized hyaluronate, sodium alginate, glycol chitosan, adipic acid dihydrazide, calcium chloride for crosslinking	ATDC5s		Viability, qPCR		[160]	https://pubmed.ncbi.nlm.nih.gov/34572410/
Cartilage	Ruiz-Cantu	Materials Science and Engineering C	2020	Multi-material 3D bioprinting of porous constructs for cartilage regeneration	GelMA, I2959, PCL	Sheep articular chondrocytes	Rheology	Viability, genotoxicity, biochemistry, histology, mechanical		[162]	https://www.sciencedirect.com/science/article/pii/S092849311930671X
Cartilage	Schipani	Biofabrication	2020	Reinforcing interpenetrating network hydrogels with 3D printed polymer networks to engineer cartilage mimetic composites	GelMA, alginate, PCL	Pig BMSC and articular chondrocytes	Mechanical	Viability, biochemistry, histology, mechanical		[164]	https://pubmed.ncbi.nlm.nih.gov/32252045/
Cartilage	Stichler	Biofabrication	2017	Double printing of hyaluronic acid/poly(glycidol) hybrid hydrogels with poly(ε-caprolactone) for MSC chondrogenesis	Thiol-functionalized hyaluronic acid (HA-SH), P(AGE-co-G), PCL	Human MSCs, Equine MSCs	Mechanical, swelling	Viability, histology, biochemistry		[175]	https://pubmed.ncbi.nlm.nih.gov/28906257/
Cartilage	Sun	Nanomedicine: Nanotechnology, Biology and Medicine	2021	3D-bioprinted gradient-structured scaffold generates anisotropic cartilage with vascularization by pore-size-dependent activation of HIF1α/FAK signaling axis	Gelatin, fibrinogen, hyaluronic acid, glycerol. PCL. Crosslinked by thrombin solution.	Rabbit BMSC		RNA seq, bioinformatics, viability, proliferation, immunofluorescence	Rabbit cartilage knee defect	[179]	https://pubmed.ncbi.nlm.nih.gov/34175454/
Cartilage	Sun	Science Advances	2021	3D bioprinting dual-factor releasing and gradient-structured constructs ready to implant for anisotropic cartilage regeneration	PGLA, PCL	Rabbit BMSC		Viability, mechanical, proliferation, morphology	Subcutaneous in nude mice	[180]	https://pubmed.ncbi.nlm.nih.gov/32917692/
Cartilage	Sun	Theranostics	2019	3D-bioprinting a genetically inspired cartilage scaffold with GDF5-conjugated BMSC-laden hydrogel and polymer for cartilage	Gelatin, fibrinogen, hyaluronic acid, glycerol, PCL	GDF5-Rabbit BMSC	Mechanical, degradation	GDF5 release, viability, biomechanical	Rabbit cartilage knee defect	[181]	https://pubmed.ncbi.nlm.nih.gov/31660079/
Cartilage	Trucco	ACS Biomaterials Science and Engineering	2021	Modeling and Fabrication of Silk Fibroin–Gelatin-Based Constructs Using Extrusion-Based Three-Dimensional Bioprinting	Gelatin, silk-fibroin, alginate	Human MSCs	Rheology, sheer stress	Viability, immunohistochemistry		[184]	https://pubmed.ncbi.nlm.nih.gov/34101410/
Cartilage	Wang	Acta Biomaterialia	2021	Affinity-bound growth factor within sulfated interpenetrating network bioinks for bioprinting cartilaginous tissues	Alginate Sulfate-GelMA, I2959	Pig BMSC	Mechanical, SEM, Swelling, release kinetics, rheology	Viability	Subcutaneous in nude mice	[189]	https://www.sciencedirect.com/science/article/pii/S1742706121002531
Cartilage	Yang	Materials Science and Engineering C	2018	Collagen-alginate as bioink for three-dimensional (3D) cell printing based cartilage tissue engineering	Type I collagen, sodium alginate, agarose	Rat articular chondrocytes		Swelling, mechanical, SEM, viability, cytoskeleton, histology, proliferation, biochemistry		[198]	https://www.sciencedirect.com/science/article/pii/S0928493117324530
Cartilage	You	Biofabrication	2018	Homogeneous hydroxyapatite/alginate composite hydrogel promotes calcified cartilage matrix deposition with potential for three-dimensional bioprinting	Hydroxyapatite, sodium citrate, alginate, PCL	Chicken articular chondrocytes	Rheology, printing fidelity	Viability, proliferation, secretion of cartilage, mineralization	Subcutaneous in nude mice	[201]	https://pubmed.ncbi.nlm.nih.gov/30524110/
Cartilage	Zhang	Materials Science and Engineering C	2021	Crosslinker-free silk/decellularized extracellular matrix porous bioink for 3D bioprinting-based cartilage tissue engineering	Decellularized goat ECM, silk fibroin (SF)	Rabbit BMSC	SEM, rheology, spectroscopy, PEG release, degradation, mechanical	Viability, qPCR, biochemistry, histology, growth factor release	Subcutaneous in nude mice	[208]	https://www.sciencedirect.com/science/article/pii/S0928493120333063
Cartilage	Zhou	Materials & Design	2021	3D bioprinting modified autologous matrix-induced chondrogenesis(AMIC) technique for repair of cartilage defects	Alginate, gelatin, hyaluronic acid, fibronectin	Rat BMSCs, Chondrogenic progenitor cells (CPC)	Rheology, mechanical	SEM, viability, confocal, release kinetics, immunofluorescence, qPCR	Rat full thickness cartilage defect	[212]	https://www.sciencedirect.com/science/article/pii/S026412752100174X
Cartilage	Zhu	Nanotechnology	2018	3D bioprinting mesenchymal stem cell-laden construct with core–shell nanospheres for cartilage tissue engineering	GelMA, PEGDA, 2-Hydroxy-4'-(2-hydroxyethoxy)-2-methylpropiophenone photoinitiator	Human MSCs	Mechanical, swelling	Protein release, proliferation, viability, histology, qPCR		[215]	https://pubmed.ncbi.nlm.nih.gov/29446757/
Osteochondral	Ahlfeld	Biofabrication	2018	Bioprinting of mineralized constructs utilizing multichannel plotting of a self-setting calcium phosphate cement and a cell-laden bioink	Calcium phosphate cement, alginate-methylcellulose	Human MSCs	SEM, mechanical	Viability, microscopy		[4]	https://pubmed.ncbi.nlm.nih.gov/30004388/
Osteochondral	Critchley	Acta biomaterialia	2020	3D printing of fibre-reinforced cartilaginous templates for the regeneration of osteochondral defects	PCL, PLA, PLGA, alginate, agarose	Porcine or goat BMSCs, chondrocytes, adipose derived stromal cells	Mechanical	Histology, immunohistochemistry	Subcutaneous in nude mice	[39]	https://www.sciencedirect.com/science/article/pii/S1742706120303196
Osteochondral	Deng	Biomaterials Science	2021	3D bio-printed biphasic scaffolds with dual modification of silk fibroin for the integrated repair of osteochondral implants	Silk fibroin-methacrylic anhydride, GelMA, LAP	Rabbit articular chondrocytes, rabbit BMSCs	Rheology, mechanical, degradation, microscopy	Immunofluorescence, viability, qPCR, biochemistry	Osteochondral defect in rabbit	[51]	https://pubs.rsc.org/en/content/articlelanding/2021/bm/d1bm00535a
Osteochondral	Fedorovich	Tissue Engineering Part C	2012	Biofabrication of osteochondral tissue equivalents by printing topologically defined, cell-laden hydrogel scaffolds	Alginate, calcium phosphate particles	Human MSCs, human articular chondrocytes	Rheology, mechanical	Viability, fluorescence, immunohistochemistry	Subcutaneous in nude mice	[60]	https://pubmed.ncbi.nlm.nih.gov/21854293/
Osteochondral	Kang	Nature Biotechnology	2016	A 3D bioprinting system to produce human-scale tissue constructs with structural integrity	PCL, pluronic f127, tricalcium phosphate	Human adipose derived stromal cells		Viability, histology		[89]	https://www.nature.com/articles/nbt.3413
Osteochondral	Kilian	Scientific Reports	2020	3D Bioprinting of osteochondral tissue substitutes – in vitro chondrogenesis in multi-layered mineralized constructs	Calcium phosphate cement (CPC), alginate-methylcellulose,	Human articular chondrocytes		Viability, immunofluorescence, qPCR, medium composition analysis		[95]	https://pubmed.ncbi.nlm.nih.gov/32427838/
Osteochondral	Levato	Biofabrication	2014	Biofabrication of tissue constructs by 3D bioprinting of cell-laden microcarriers	PLA, GelMA, type I collagen	Rat MSCs	Mechanical	Biochemistry, viability, histology, immunofluorescence		[109]	https://pubmed.ncbi.nlm.nih.gov/25048797/
Osteochondral	Moses	Bioprinting	2020	Chondroprotective and osteogenic effects of silk-based bioinks in developing 3D bioprinted osteochondral interface	Silk fibroin, hydroxyapatite, polyvinylpyrrolidone (PVP, bulking agent)	Pig adipose derived stromal cells	Rheology, light scattering, XRD	Viability, biochemistry, immunohistochemistry, tube formation assay	Implanted using insulin syringe, not bioprinted sub-cutaneous implant	[131]	https://www.sciencedirect.com/science/article/pii/S2405886619300363
Osteochondral	Schuurman	Biofabrication	2011	Bioprinting of hybrid tissue constructs with tailorable mechanical properties	PCL, alginate	Human articular chondrocytes	Mechanical	Viability		[165]	https://pubmed.ncbi.nlm.nih.gov/21597163/
Osteochondral	Shim	Biofabrication	2016	Three-dimensional bioprinting of multilayered constructs containing human mesenchymal stromal cells for osteochondral tissue regeneration in the rabbit knee joint	Hyaluronic acid, atelocollagen, PCL	Human turbinate-derived MSCs	SEM	Viability, immunofluorescence, qPCR, histology	Patellar defect in rabbits	[169]	https://pubmed.ncbi.nlm.nih.gov/26844597/
Vascularized Bone	Byambaa	Advanced Healthcare Materials	2017	Bioprinted Osteogenic and Vasculogenic Patterns for Engineering 3D Bone Tissue	GelMA, silicate nanoplatelets	Human MSCs, HUVECs	Mechanical, degradation	Viability, proliferation, vasculogenic potential, qPCR, Alizarin red, immunohistochemistry		[27]	https://pubmed.ncbi.nlm.nih.gov/28524375/
Vascularized Bone	Chen	Materials Science and Engineering C	2018	Osteogenic and angiogenic potentials of the cell-laden hydrogel/mussel-inspired calcium silicate complex hierarchical porous scaffold fabricated by 3D bioprinting	PDACS polydopamine modified calcium silicate, PCL, alginate, gelatin	Wharton's Jelly-derived MSCs, HUVECs	Swelling	Mitochondrial activity assay, viability, microscopy, biochemistry		[33]	https://www.sciencedirect.com/science/article/pii/S0928493117345332
Vascularized Bone	Cidonio	International Society for Biofabrication	2019	Osteogenic and angiogenic tissue formation in high fidelity nanocomposite Laponite-gelatin bioinks	Laponite, GelMA	Human BMSCs	Rheology, degradation, swelling, mechanical, lysozyme resorption + release	Viability, proliferation, histology	Chick chorioallantoic membrane model	[35]	https://pubmed.ncbi.nlm.nih.gov/30991370/
Vascularized Bone	Daly	Biomaterials	2018	3D printed microchannel networks to direct vascularisation during endochondral bone repair	GelMA, pluronic F127	Rat MSCs	Mechanical	Histology, immunohistochemistry, viability, biochemistry	Femoral defects rats	[46]	https://www.sciencedirect.com/science/article/pii/S0142961218300772
Vascularized Bone	Freeman	Science Advances	2020	3D bioprinting spatiotemporally defined patterns of growth factors to tightly control tissue regeneration	RGD alginate, methylcellulose, PCL	Pig BMSCs	Growth factor release, rheology	Biochemistry	Femoral defects rats	[64]	https://pubmed.ncbi.nlm.nih.gov/32851179/
Vascularized Bone	Kuss	RSC Advances	2017	Short-term hypoxic preconditioning promotes prevascularization in 3D bioprinted bone constructs with stromal vascular fraction derived cells	PCL, hydroxyapatite, HAMA, GelMA	pig stromal vascular fraction cells		Viability, mineralization, qPCR	Subcutaneous in nude mice	[102]	https://www.ncbi.nlm.nih.gov/pmc/articles/PMC5472052/
Vascularized Bone	Lee	Tissue Engineering and Regenerative Medicine	2018	Development and Evaluation of Hyaluronic Acid-Based Hybrid Bio-Ink for Tissue Regeneration	Hyaluronic acid derivatives (acrylated HA and tyramine-conjugated HA)	Mouse fibroblast cells (L929) and Human MSCs	Rheology	Viability, qPCR		[106]	https://pubmed.ncbi.nlm.nih.gov/30603594/
Vascularized Bone	Leucht	Scientific Reports	2020	Advanced gelatin-based vascularization bioinks for extrusion-based bioprinting of vascularized bone equivalents	GelMA, hydroxyapatite, acetylated gel, gelatin	Human adipose derived stromal cells, human dermal microvascular endothelial cells	Mechanical, swelling, sol-gel transition, gelation points	Immunofluorescence		[108]	https://pubmed.ncbi.nlm.nih.gov/32210309/
Vascularized Bone	Nulty	Acta Biomaterialia	2021	3D bioprinting of prevascularised implants for the repair of critically-sized bone defects	Fibrinogen, hyaluronic acid, hydroxyapatite, type A gelatin, RGD alginate, PCL	HUVECs, Human BMSCs	SEM, degradation	Viability	Femoral defects rats	[141]	https://pubmed.ncbi.nlm.nih.gov/33705989/
Vascularized Bone	Park	Journal of Materials Chemistry B	2015	3D printing technology to control BMP-2 and VEGF delivery spatially and temporally to promote VEGF delivery spatially and temporally to promote large-volume bone regeneration	Type I collagen, PCL, alginate, gelatin	Human dental pulp stem cells (hDPSCs), Human MSCs		Viability, qPCR	Subdermal implants into balb/c mice	[148]	https://pubmed.ncbi.nlm.nih.gov/32262513/
Vascularized Bone	Piard	Biofabrication	2019	Bioprinted Osteon-like Scaffolds Enhance in Vivo Neovascularization	Fibrinogen, gelatin	HUVECs, Human MSCs	Swelling, rheology, SEM, mechanical	Viability, qPCR, DNA quantification	Subdermal in rats	[151]	https://pubmed.ncbi.nlm.nih.gov/30769337/
Vascularized Bone	Yang	Acta Biomaterialia	2021	Fabrication of centimeter-sized 3D constructs with patterned endothelial cells through assembly of cell-laden microbeads as a potential bone graft	Type I collagen, GelMA, fibrin	Human BMSCs, iPSCs, bone marrow MSCs		F-actin staining, microscopy, bead aggregation assay, qPCR, histology		[196]	https://pubmed.ncbi.nlm.nih.gov/33271356/
Vasculature	Akkineni	Biofabrication	2016	A versatile method for combining different biopolymers in a core/shell fashion by 3D plotting to achieve mechanically robust constructs	Sodium alginate, chitosan, gelatin, gellan gum, collagen	Human dermal microvascular endothelial cells (HDMEC)	Mechanical	Viability, mechanical (after in vitro culture)		[5]	https://pubmed.ncbi.nlm.nih.gov/27716641/
Vasculature	Attalla	Biofabrication	2018	3D bioprinting of heterogeneous bi- and tri-layered hollow channels within gel scaffolds using scalable multi-axial microfluidic extrusion nozzle	Alginate, collagen, fibrinogen	HUVECs, fibroblasts	Mechanical	Mechanical		[16]	https://pubmed.ncbi.nlm.nih.gov/30537688/
Vasculature	Byambaa	Advanced Healthcare Materials	2017	Bioprinted Osteogenic and Vasculogenic Patterns for Engineering 3D Bone Tissue	GelMA, silicate nanoplatelets	Human MSCs, HUVECs	Mechanical, degradation	Viability, proliferation, vasculogenic potential, qPCR, Alizarin red, immunohistochemistry		[27]	https://pubmed.ncbi.nlm.nih.gov/28524375/
Vasculature	Colosi	Advanced Materials	2016	Microfluidic Bioprinting of Heterogeneous 3D Tissue Constructs Using Low-Viscosity Bioink	Alginate, GelMA	HUVECs, human MSCs		Viability		[37]	https://pubmed.ncbi.nlm.nih.gov/26606883/
Vasculature	De Moor	Biofabrication	2021	Engineering microvasculature by 3D bioprinting of prevascularized spheroids in photo-crosslinkable gelatin	GelMA	HUVECs , human foreskin fibroblasts (HFF), adipose derived stromal cells		Viability, qPCR	Chick chorioallantoic membranes	[49]	https://pubmed.ncbi.nlm.nih.gov/34496350/
Vasculature	Gao	ACS Biomaterials Science and Engineering	2017	3D Bioprinting of Vessel-like Structures with Multilevel Fluidic Channels	Hollow alginate filaments	Fibroblasts, human smooth muscle cells	Mechanical	Viability, mechanical (after in vitro culture)		[68]	https://pubmed.ncbi.nlm.nih.gov/33465937/
Vasculature	Jia	Biomaterials	2016	Direct 3D bioprinting of perfusable vascular constructs using a blend bioink	GelMA, sodium alginate, PEGTA	HUVECs, human MSCs	Mechanical	Viability, mechanical (after in vitro culture)		[86]	https://www.sciencedirect.com/science/article/pii/S0142961216303751
Vasculature	Muthusamy	Biotechnology and Bioengineering	2021	3D bioprinting and microscale organization of vascularized tissue constructs using collagen-based bioink	Type I Collagen, Xanthan Gum	Endothelial cells and fibroblasts derived from human embryonic stem cells		Viability		[135]	https://pubmed.ncbi.nlm.nih.gov/34037982/
Vasculature	Shanjani	Biofabrication	2015	A novel bioprinting method and system for forming hybrid tissue engineering constructs	PEGDA, type I collagen	HUVECs, human MSCs	Nutrient diffusion test, mechanical, perfusion test	Viability Nutrient diffusion test, mechanical compression testing (after in vitro culture), perfusion test		[168]	https://pubmed.ncbi.nlm.nih.gov/26685102/
Vasculature	Sun	Biofabrication	2021	Modeling the printability of photocuring and strength adjustable hydrogel bioink during projection-based 3D bioprinting	GelMA	HUVECs, Human MSCs		Viability		[182]	https://pubmed.ncbi.nlm.nih.gov/32640425/
Vasculature	Xu	Biofabrication	2020	Bioprinting small diameter blood vessel constructs with an endothelial and smooth muscle cell bilayer in a single step	GelMA, hyaluronic acid, glycerol, gelatin	HUVECs, human smooth muscle cells	Rheological testing, mechanical, graft suturability test	Viability		[195]	https://pubmed.ncbi.nlm.nih.gov/32619999/
